# Supplementary material for: Actin network evolution as a key driver of eukaryotic diversification
Source: J Cell Sci. 2024 Aug 9;137(15):jcs261660. doi: 10.1242/jcs.261660 (PMC12050087; doi:10.1242/jcs.261660)
Supplement: Table S1. Full alignment of protein sequences shown in Fig. 4. [file joces-137-261660-TableS1.txt]

>Rabbit_P68135.1/1-377
--------------------MCDEDE----TTALVCDNGS----GLVKAGFAGDD-APRAV---------FP
---SI--------VGRP--RHQGVMVGMGQ--KDSY--VGDEAQSKRG----IL--TLKYPIEHGIIT----
-NWDDMEKIWH--------------HTFY-NELRVAPEE---HPT----------LLTEAPLNP-----KAN
RE--KMTQIMFET-FNVPA---MYVAIQAVLSLYAS--------GRTTGI-VLDSG---DGVTHNVPIYEGY
----ALPHAIMRL-DLAG--RDLTDYL-MKILTERGYSF-------VTTAEREI---VRDIKEKLCYVALDF
E-NEMATAASSSS-LEKSYELPDGQ-----VITIGNE----RFRCPETLFQPSF------------------
---IGM-ESAGIH-ETTYNSIMKCDIDIRKD----LYA------NNVMSGGTTMY---P--GIADRMQKEIT
-----AL-----------APSTMKIKIIAP----------PERKYSVWIGGSILA-----------------
S-LSTFQQMWITKQEYDEAGPSIV-HRKCF------------------------

>Drosophila_P02574_ACT4_DROME/1-376
---------------------MCDEE----ASALVVDNGS----GMCKAGFAGDD-APRAV---------FP
---SI--------VGRP--RHQGVMVGMGQ--KDCY--VGDEAQSKRG----IL--SLKYPIEHGIIT----
-NWDDMEKVWH--------------HTFY-NELRVAPEE---HPV----------LLTEAPLNP-----KAN
RE--KMTQIMFET-FNSPA---MYVAIQAVLSLYAS--------GRTTGI-VLDSG---DGVSHTVPIYEGY
----ALPHAILRL-DLAG--RDLTDYL-MKILTERGYSF-------TTTAEREI---VRDIKEKLCYVALDF
E-QEMATAAASTS-LEKSYELPDGQ-----VITIGNE----RFRTPEALFQPSF------------------
---LGM-ESCGIH-ETVYQSIMKCDVDIRKD----LYA------NNVLSGGTTMY---P--GIADRMQKEIT
-----AL-----------APSTIKIKIIAP----------PERKYSVWIGGSILA-----------------
S-LSTFQQMWISKQEYDESGPGIV-HRKCF------------------------

>Choanoflagellate_A9V489_MONBE/1-375
----------------------MDDE----VAALVVDNGS----GMCKAGFAGDD-APRAV---------FP
---SI--------VGRP--RHQGVMVGMGQ--KDSY--VGDEAQSKRG----IL--TLKYPIEHGIVT----
-NWDDMEKIWH--------------HTFY-NELRVAPEE---HPV----------LLTEAPLNP-----KAN
RE--KMTQIMFET-FNTPA---MYVAIQAVLSLYAS--------GRTTGI-VLDSG---DGVTHTVPIYEGY
----ALPHAILRL-DLAG--RDLTDYL-MKILTERGYSF-------TTTAEREI---VRDIKEKLCYVALDF
E-QEMQTAASSSS-LEKSYELPDGQ-----VITIGNE----RFRCPEALFQPSF------------------
---LGM-EQTGIH-EATYNSIMKCDVDIRKD----LYA------NTVLSGGTTMF---P--GIADRMQKEIT
-----AL-----------APSTMKIKIIAP----------PERKYSVWIGGSILA-----------------
S-LSTFQQMWISKQEYDESGPSIV-HRKCF------------------------

>Budding_yeast_NP_116614.1/1-375
----------------------MDSE----VAALVIDNGS----GMCKAGFAGDD-APRAV---------FP
---SI--------VGRP--RHQGIMVGMGQ--KDSY--VGDEAQSKRG----IL--TLRYPIEHGIVT----
-NWDDMEKIWH--------------HTFY-NELRVAPEE---HPV----------LLTEAPMNP-----KSN
RE--KMTQIMFET-FNVPA---FYVSIQAVLSLYSS--------GRTTGI-VLDSG---DGVTHVVPIYAGF
----SLPHAILRI-DLAG--RDLTDYL-MKILSERGYSF-------STTAEREI---VRDIKEKLCYVALDF
E-QEMQTAAQSSS-IEKSYELPDGQ-----VITIGNE----RFRAPEALFHPSV------------------
---LGL-ESAGID-QTTYNSIMKCDVDVRKE----LYG------NIVMSGGTTMF---P--GIAERMQKEIT
-----AL-----------APSSMKVKIIAP----------PERKYSVWIGGSILA-----------------
S-LTTFQQMWISKQEYDESGPSIV-HHKCF------------------------

>Fission_yeast_BAA12315.1/1-375
----------------------MEEE----IAALVIDNGS----GMCKAGFAGDD-APRAV---------FP
---SI--------VGRP--RHHGIMVGMGQ--KDSY--VGDEAQSKRG----IL--TLKYPIEHGIVN----
-NWDDMEKIWH--------------HTFY-NELRVAPEE---HPC----------LLTEAPLNP-----KSN
RE--KMTQIIFET-FNAPA---FYVAIQAVLSLYAS--------GRTTGI-VLDSG---DGVTHTVPIYEGY
----ALPHAIMRL-DLAG--RDLTDYL-MKILMERGYTF-------STTAEREI---VRDIKEKLCYVALDF
E-QELQTAAQSSS-LEKSYELPDGQ-----VITIGNE----RFRAPEALFQPSA------------------
---LGL-ENADIH-EATYNSIMKCDVDIRKD----LYG------NVVMSGGTTMY---P--GIADRMQKEIQ
-----AL-----------APSSMKVKIVAP----------PERKYSVWIGGSILA-----------------
S-LSTFQQMWISKQEYDESGPGIV-YRKCF------------------------

>Chytrid_fungus_KAK5673302.1/1-375
----------------------MSDD----PAALVIDNGS----GMCKAGFAGDD-APRAV---------FP
---SI--------VGRP--RHQGVMVGMGQ--KDSY--VGDEAQSKRG----IL--TLKYPIEHGIVT----
-NWDDMEKIWH--------------HTFY-NELRVAPEE---HPV----------LLTEAPLNP-----KAN
RE--KMTQIMFET-FNSPA---FYVAIQAVLSLYAS--------GRTTGI-VLDSG---DGVTHTVPIYEGY
----ALPHAILRL-DLAG--RDLTDHL-MKILTERGYAF-------TTTAEREI---VRDIKEKLCYVALDF
E-QEMQTAAQSSA-LEKSYELPDGQ-----VITIGNE----RFRAPEALFQPSF------------------
---LGL-ESAGIH-ETTYNSIMKCDVDIRKD----LYG------NIVLSGGTTMY---P--GIADRMQREIT
-----AL-----------APSSMKIKIVAP----------PERKYSVWIGGSILA-----------------
S-LSTFQQMWISKQEYDESGPSIV-HRKCF------------------------

>Dictyostelium_P07830.2/1-376
---------------------MDGED----VQALVIDNGS----GMCKAGFAGDD-APRAV---------FP
---SI--------VGRP--RHTGVMVGMGQ--KDSY--VGDEAQSKRG----IL--TLKYPIEHGIVT----
-NWDDMEKIWH--------------HTFY-NELRVAPEE---HPV----------LLTEAPLNP-----KAN
RE--KMTQIMFET-FNTPA---MYVAIQAVLSLYAS--------GRTTGI-VMDSG---DGVSHTVPIYEGY
----ALPHAILRL-DLAG--RDLTDYM-MKILTERGYSF-------TTTAEREI---VRDIKEKLAYVALDF
E-AEMQTAASSSA-LEKSYELPDGQ-----VITIGNE----RFRCPEALFQPSF------------------
---LGM-ESAGIH-ETTYNSIMKCDVDIRKD----LYG------NVVLSGGTTMF---P--GIADRMNKELT
-----AL-----------APSTMKIKIIAP----------PERKYSVWIGGSILA-----------------
S-LSTFQQMWISKEEYDESGPSIV-HRKCF------------------------

>Tetrahymena_P10992.3/1-376
---------------------MAESE----SPAIVIDNGS----GMCKAGIAGDD-APRAA---------FP
---SI--------VGRP--KMPGIMVGMDQ--KECY--VGEEAQAKRG----VL--NLKYPIEHGIVT----
-DYDDMEKIWH--------------HCFY-NELRVTPEE---HPC----------LLTEAPQNP-----KLN
RE--KMTKTMFET-FNVPS---FYVAIQAVLSLYAS--------GRTTGI-VVDSG---DGVTHTVPIYEGY
----ALPHAILRI-DLAG--RELTEYC-MKLLYEIGLNF-------SSTAEREI---IRDIKEKLCYVAIDY
E-AELKAYKESSQ-NDKSYELPDGN-----TITVQDQ----RFRCPELLFKPAF------------------
---IGK-EFPGIH-ELTFNSIMKCDVDVRKD----PYN------NIVLSGGTTMF---P--GIAERLSKEVS
-----AL-----------APSSMKIKVVAP----------PERRYSVWIGGSILS-----------------
S-LSTFQTMWITKAEYDESGPSIV-HRKCF------------------------

>Diatom_XP_002294917.1/1-377
--------------------MADEED----IAALVIDNGS----GMCKAGFAGDD-APRSV---------FP
---SL--------IGRA--RQPGIMVGMEQ--RDAY--VGDEAQAKRG----VL--TLKYPIEHGIVT----
-NWDDMEKIWH--------------HTFY-NELRVAPEA---HPV----------LLTEAPQNP-----KAN
RE--RMTQIMFET-FNVPA---MYVNIQAVLSLYAS--------GRTTGC-VLDSG---DGVTHTVPIYEGY
----ALPHAVVRL-DLAG--RDLTDYL-MKILTERGYSL-------TTSAEREI---VRDIKESLCFVAVDF
E-EEMKKAAESSA-LEKSFELPDGN-----IIVIGNE----RFRCPEVLFQPNL------------------
---TGL-EMDGIA-DSTFQTIMKCDVDIRKD----LYA------NIVLSGGTTMF---P--GISERMSKEIT
-----AL-----------APASIKVKIVAP----------PERKYSVWIGGSILA-----------------
S-LSTFQSMWISKEEYDESGPSIV-HRKCF------------------------

>Plasmodium_P14883.1/1-376
----------------------MSEE----AVALVVDNGS----GMVKSGLAGDD-APKCV---------FP
---SI--------VGRP--KMPNIMIGMEQ--KECY--VGDEAQNKRG----IL--TLKYPIEHGIVT----
-NWDDMEKIWH--------------HTFY-NELRVSPEE---HPV----------LLTEAPLNP-----KTN
RE--KMTQIMFET-FDVPA---MYVSIQAILSLYAS--------GRTTGI-VLDSG---DGVSHTVPIYEGY
----VLPHAINRI-DMAG--RDLTYHM-MKWFTERGHTF-------TTTAEREI---VRDIKEKLCYIAMDY
D-EELKRSEEHSDEIEEIYELPDGN-----LITVGSE----RFRCPEALFNPTL------------------
---IGR-ECPGLH-ITAYQSIMKCDIDIRKE----LYN------NIVLSGGTTMY---N--NIGERLTKEMT
-----NL-----------APSSMKIKVIAP----------PERKYSVWIGGSILS-----------------
S-LSTFQQMWITKEEYEDSGPSIV-HRKCF------------------------

>Toxoplasma_XP_002369663.1/1-376
---------------------MADEE----VQALVVDNGS----GNVKAGVAGDD-APRAV---------FP
---SI--------VGKP--KNPGIMVGMEE--KDCY--VGDEAQSKRG----IL--TLKYPIEHGIVT----
-NWDDMEKIWH--------------HTFY-NELRVAPEE---HPV----------LLTEAPLNP-----KAN
RE--RMTQIMFET-FNVPA---MYVAIQAVLSLYSS--------GRTTGI-VLDSG---DGVSHTVPIYEGY
----ALPHAIMRL-DLAG--RDLTEYM-MKILHERGYGF-------TTSAEKEI---VRDIKEKLCYIALDF
D-EEMKAAEDSSD-IEKSYELPDGN-----IITVGNE----RFRCPEALFQPSF------------------
---LGK-EAAGVH-RTTFDSIMKCDVDIRKD----LYG------NVVLSGGTTMY---E--GIGERLTKELT
-----SL-----------APSTMKIKVVAP----------PERKYSVWIGGSILS-----------------
S-LSTFQQMWITKEEYDESGPSIV-HRKCF------------------------

>Brown_algae_CBJ30601.1/1-376
---------------------MADED----VQALVVDNGS----GMCKAGFAGDD-APRAV---------FP
---SI--------VGRP--KHPGIMVGMDQ--KDAY--VGDEAQSKRG----VL--TLKYPIEHGIVT----
-NWDDMEKIWH--------------HTFY-NELRVAPEE---HPV----------LLTEAPLNP-----KAN
KE--RMTQIMFET-FNVPA---MYVNIQAVLSLYAS--------GRTTGC-VLDSG---DGVSHTVPIYEGY
----ALPHAINRL-DLAG--RDLTDNL-MKVLTERGYSF-------TTTAEREI---VRDIKEKLTYVALDF
D-QEMKTAAESSQ-LEKSYELPDGN-----VIVIGNE----RFRCPEVLFQPSF------------------
---IGM-ESSGIH-DCTFKTIMKCDVDIRKD----LYG------NIVLSGGTTMF---P--GIGERMTKELT
-----AL-----------APSTMKIKVVAP----------PERKYSVWIGGSILA-----------------
S-LSTFQQMWISKAEYDESGPSIV-HRKCF------------------------

>Arabidopsis_AEE78168.1/1-377
--------------------MADGED----IQPLVCDNGT----GMVKAGFAGDD-APRAV---------FP
---SI--------VGRP--RHTGVMVGMGQ--KDAY--VGDEAQSKRG----IL--TLKYPIEHGIVN----
-NWDDMEKIWH--------------HTFY-NELRVAPEE---HPV----------LLTEAPLNP-----KAN
RE--KMTQIMFET-FNTPA---MYVAIQAVLSLYAS--------GRTTGI-VLDSG---DGVSHTVPIYEGY
----ALPHAILRL-DLAG--RDLTDHL-MKILTERGYSF-------TTTAEREI---VRDMKEKLSYIALDY
E-QELETSKTSSS-VEKSFELPDGQ-----VITIGAE----RFRCPEVLFQPSM------------------
---IGM-ENPGIH-ETTYNSIMKCDVDIRKD----LYG------NIVLSGGTTMF---G--GIGDRMSKEIT
-----AL-----------APSSMKIKVVAP----------PERKYSVWIGGSILA-----------------
S-LSTFQQMWIAKAEYDESGPSIV-HRKCF------------------------

>Chlamydomonas_IDA5_XP_001699068.1/1-377
--------------------MADEGE----VSALVCDNGS----GMVKAGFAGDD-APRAV---------FP
---SI--------VGRP--RHTGVMVGMGQ--KDSY--VGDEAQSKRG----IL--TLRYPIEHGIVT----
-NWDDMEKIWH--------------HTFF-NELRVAPEE---HPV----------LLTEAPLNP-----KAN
RE--KMTQIMFET-FNVPA---MYVAIQAVLSLYAS--------GRTTGI-VLDSG---DGVTHTVPIYEGY
----ALPHAILRL-DLAG--RDLTDYL-MKILMERGYSF-------TTTAEREI---VRDIKEKLCYVALDF
E-QEMATALSSSA-LEKTYELPDGQ-----MITIGNE----RFRCPEVLFNPNM------------------
---IGM-EAVGIH-DTTFNSIMKCDVDIRKD----LYN------NIVLSGGTTMF---P--GIADRMSKEIT
-----AL-----------APSAMKIKVVAP----------PERKYSVWIGGSILA-----------------
S-LSTFQQMWIAKSEYDESGPSIV-HRKCF------------------------

>Chlamydomonas_NAP1_XP_001703266.1/1-380
------------------MTSGLPDT----DTAIVCDNGS----GVVKAGFCGED-APRVM---------FA
---SV--------TGRP--RHSMAMVGMAA--KQLY--VGEEAQAKRG----VL--SLSHPIEHGVVT----
-NWDDMEAIWR--------------HTFE-DQLRVDTSE---RPV----------MLTEAPRNP-----KQN
RE--RATEIMMET-FRVPA---MYVAIQAVLSLYAS--------GRTTGV-VLDIG---DGVSHAVPVYEGF
----SMPHAVKRL-DVAG--RDMTQYL-SRLLTEAGTRL-------TNSAEMEI---VRDIKERLSYVALDY
D-TELATARSSSV-VSKDYTLPDGQ-----SIAVGEE----RFRCAELLFDPSP------------------
---LGHEKGEGIH-TMLHDAVSACDIDVRKE----LLY------NVVLSGGTTMT---Q--GIAARLHKELT
-----AL-----------APSACTVRVVAP----------PERKFLVWIGGSVLA-----------------
S-LASFASQWVTAEEYNEYGPGIV-HRKCF------------------------

>Naegleria_JGI56107/1-377
--------------------MSFCED----VQALVVDNGS----GMCKAGFAGDD-APRAV---------FP
---SI--------IGRP--KQKSIMVGMGN--KDAY--VGDEAQSKRG----IL--TLKYPIEHGIVT----
-NWDDMEKIWH--------------HTFY-NELRVAPEE---HPV----------LLTEAPLNP-----KAN
RE--KMTQIMFET-FSVPA---MYVAIQAVLSLYAS--------GRTTGI-VLDSG---DGVSHTVPIYEGY
----ALPHAILRL-DLAG--RDLTDYL-MKILMERGYSF-------NTTAEREI---VRDIKEKLCYIALDF
E-AEMKVAAESSS-VEKSYELPDGN-----VITVGNE----RFRCPEVLFQPNF------------------
---IGM-EAAGVH-ETTFNSIGKCDIDIRKD----LYG------NVVLSGGTTMF---E--GIAERMTKELT
-----AM-----------APASMKIKVVAP----------PERKYSVWIGGSILA-----------------
S-LSTFQQMWITKEEYEDAGPGIV-HRKCF------------------------

>Trypanosoma_XP_807262.1/1-376
---------------------MSDEE----QSAIVCDNGS----GMVKAGFSGDD-APRHV---------FP
---SI--------VGRP--KNEQAMMGSAS--KKLF--VGDEAQAKRG----VL--SLKYPIEHGIVT----
-NWDDMEKIWH--------------HTFY-NELRVNPES---HSV----------LLTEAPMNP-----KQN
RE--KMTQIMFET-FGVPA---MYVGIQAVLSLYSS--------GRTTGI-VLDAG---DGVTHTVPIYEGY
----SLPHAIRRM-DMAG--RDLTEYL-MKLLMESGMTF-------TTSAEKEI---VRNVKEQLCYVALDF
D-EEVTNSAKTVN--EEPFELPDGT-----IMQVGNQ----RFRCPEALFKPML------------------
---IGLDEAPGFH-EMTFQSINKCDIDVRRD----LYG------NIVLSGGTTMF---K--NLPERLGKEIS
-----NL-----------APSSIKPKVVAP----------PERKYSVWIGGSILS-----------------
S-LTTFQTMWIKKSEYDEAGPSIV-HNKCF------------------------

>Trichomonas_XP_001305234.1/1-376
---------------------MAEED----VQTLVIDNGS----GMCKAGFSGDE-APRSV---------FP
---SV--------VGRP--KYKQQLVGGNA--KDVF--VGDEACSKAG----VL--ILKYPIEHGIVN----
-NWDDMEKIWH--------------HTFY-NELRVDPTE---HPV----------LLTEAPLNP-----KAN
RE--KMISLMFDT-FNVPS---FYVGIQAVLSLYSS--------GRTTGI-VFDAG---DGVSHTVPIYEGY
----SLPHAIMRL-NLAG--RDLTAWM-VKLLTERGNAF-------NTTAEKEI---VRDIKEKLCYVALDF
D-AEMEKAATDSS-INVNYTLPDGN-----VITIGNE----RFRCPEMLFKPYF------------------
---DGM-EYDGID-KTLFDSIMKCDIDVRKD----LYA------NIVLSGGTTMF---K--GIAERLDKEIT
-----AL-----------APPTMKVKIVAP----------EERKYAVWVGGSILA-----------------
S-LATFPQMVITKEEYDEAGPSIV-HRKCF------------------------

>Giardia_ESU35627.1/1-375
----------------------MTDD----NPAIVIDNGS----GMCKAGFAGDD-APRAV---------FP
---TV--------VGRP--KRETVLVGSTH--KEEY--IGDEALAKRG----VL--KLSYPIEHGQIK----
-DWDMMEKVWH--------------HCYF-NELRAQPSD---HAV----------LLTEAPKNP-----KAN
RE--KICQIMFET-FAVPA---FYVQVQAVLALYSS--------GRTTGI-VIDTG---DGVTHTVPVYEGY
----SLPHAVLRS-EIAG--KELTDFC-QINLQENGASF-------TTSAEFEI---VRDIKEKLCFVALDY
E-SVLAASMESAN-YTKTYELPDGV-----VITVNQA----RFKTPELLFRPEL------------------
---NNS-DMDGIH-QLCYKTIQKCDIDIRSE----LYS------NVVLSGGSSMF---A--GLPERLEKELL
-----DL-----------IPAGKRVRISSP----------EDRKYSAWVGGSVLG-----------------
S-LATFESMWVSSQEYQENGASIA-NRKCM------------------------

>Rabbit_Arp1_XP_002718680.1/1-376
----------------------MESYDVIANQPVVIDNGS----GVIKAGFAGDQ-IPKYC---------FP
---NY--------VGRP--KHVRVMAGALE--GDIF--IGPKAEEHRG----LL--SIRYPMEHGIVK----
-DWNDMERIWQ--------------YVYSKDQLQTFSEE---HPV----------LLTEAPLNP-----RKN
RE--RAAEVFFET-FNVPA---LFISMQAVLSLYAT--------GRTTGV-VLDSG---DGVTHAVPIYEGF
----AMPHSIMRI-DIAG--RDVSRFL-RLYLRKEGYDF-------HSSSEFEI---VKAIKERACYLSINP
Q-KDETLETEKAQ-----YYLPDGS-----TIEIGPS----RFRAPELLFRPDL------------------
---IGE-ESEGIH-EVLVFAIQKSDMDLRRT----LFS------NIVLSGGSTLF---K--GFGDRLLSEVK
-----KL-----------APKDVKIRISAP----------QERLYSTWIGGSILA-----------------
S-LDTFKKMWVSKKEYEEDGARSI-HRKTF------------------------

>Arp2_P61160_ARP2_HUMAN/1-394
---------------------MDSQG----RKVVVCDNGT----GFVKCGYAGSN-FPEHI---------FP
---AL--------VGRPIIRSTTKVGNIEI--KDLM--VGDEASELRS----ML--EVNYPMENGIVR----
-NWDDMKHLWD--------------YTFGPEKLNIDTRN---CKI----------LLTEPPMNP-----TKN
RE--KIVEVMFET-YQFSG---VYVAIQAVLTLYAQ--------GLLTGV-VVDSG---DGVTHICPVYEGF
----SLPHLTRRL-DIAG--RDITRYL-IKLLLLRGYAF-------NHSADFET---VRMIKEKLCYVGYNI
E-QEQKLALETTV-LVESYTLPDGR-----IIKVGGE----RFEAPEALFQPHL------------------
---INV-EGVGVA-ELLFNTIQAADIDTRSE----FYK------HIVLSGGSTMY---P--GLPSRLERELK
-----QLYLERVLKGDVEKLSKFKIRIEDP----------PRRKHMVFLGGAVLA-----------------
DIMKDKDNFWMTRQEYQEKGVRVL-EKLGVTVR---------------------

>Arp3_P61158_ARP3_HUMAN/1-418
----------------------MAGR----LPACVVDCGT----GYTKLGYAGNT-EPQFI---------IP
---SCIAIKESAKVGDQ--AQRRVMKGVDD--LDFF--IGDEAIEKP-----TY--ATKWPIRHGIVE----
-DWDLMERFME--------------QVIF-KYLRAEPED---HYF----------LLTEPPLNT-----PEN
RE--YTAEIMFES-FNVPG---LYIAVQAVLALAASWTSRQVGERTLTGT-VIDSG---DGVTHVIPVAEGY
----VIGSCIKHI-PIAG--RDITYFI-QQLLRDREVGI-------PPEQSLET---AKAVKERYSYVCPDL
V-KEFNKYDTDGSKWIKQYTGINAISKKEFSIDVGYE----RFLGPEIFFHPEF------------------
---ANPDFTQPIS-EVVDEVIQNCPIDVRRP----LYK------NIVLSGGSTMF---R--DFGRRLQRDLK
RTVDARLKLSEELSGGRLKPKPIDVQVITH----------HMQRYAVWFGGSMLA-----------------
S-TPEFYQVCHTKKDYEEIGPSICRHNPVFGVMS--------------------

>LokiActin_A0A0F8XG85/1-381
---------------------MAEEESFLNAKALVVDNGT----GISKNGFAGED-QPRSV---------FP
---TL--------IGYP--KYESIMTDVEHYTREYY--IGEEAMQLKG----VL--KLMFPVEHGIIE----
-DWTAMEKIWH--------------YTFY-TDLRIDPSE---HPV----------LLTEAPLNP-----RPN
RE--KMAEIMFET-FNTPA---LYVAMQAVLSLYAS--------GRTTGC-VIDIG---DGVSHVVPIFEGF
----ALSHAIQRI-DLAG--RDITTYL-QRLLRQKGYSF-------TTSAEKEI---VRDIKEKLCYVAIDP
E-KEMMLSKKVAG-MEKSYMLPDGE-----TINVGVE----RFLAPECFFNPSV------------------
---IGK-ELEPLD-DVIVGAISECDVDLRRD----LYS------NIVLSGGSTMF---P--GIKERLTKEIK
-----EQ-----------IPESVDVKIIAP----------PERMYSVWIGGSILS-----------------
S-LKTFHRMWVTRREYKEMGPQVI-HR-CF------------------------

>Crenactin_A0A0F8XG85/1-432
--------------------MGVISDAYRLKYTFGVDFGT----SYVKYGPITLN-EPKMVQTRGLFLRDLP
---ES--------------VKMRIPPDVLA--RGLV--VGDEEVRKYLSSVRDVQRNLKYPLKDGVARRDDE
EAWRVLKELAR--------------YTL--AQFPVSDPEFAGWLV----------AVALSALAP-DYMYKAI
FDIYDELASEFKI-YAVTI---LPQPLAVAIAENAV------------NCVIVEGG---HGNIQVAPISFA-
----LIREGLVAL-NRGG--AEANAIT-REILKDIGYSD-------IAREEYA----VEVVKRAVGLVPRRL
K-EAIRAAKSDPDRFVTKVRLSPVV-----EVEIPREYAWTRFLIGEIVFDPNHEEIKSYIEQSRLRIENAV
IGDVTLYGEMDVA-SAIITSLRNVSVEIQER----VAS------QIILSGGAFSWRVPP--GMEDVAADSVT
-----RVKIALEEKSPA-LASKVEVRLVSE----------PQ--YSVWRGAVIYG-----------------
Y-ALPLSLEW---SDTTREGWRFP--RR--------------------------

>Volactin_D4GU28_D4GU28_HALVD/1-345
--------------------MAKGLDVGTMNILSASQDGSETVFVQQRNSFVEIDYSDMAE-----------
---QM--------------LSRSDVLHIRK--DDKVYVVGDDALNFAN----IFGKETRRPMQHGILSSEES
SAIPMIKLIIE-------------------QVVGSPSRP---NER----------LFYSSPADPIDSDLSTL
YHDKTLESMLGDMGYDPEP---INEGMAVIYSELAD--------NNFTGL-GVSFG---AGMTNICLAYY--
----AVPVMQFSI-ARGG------DWIDQQTAQATGTAV-------------DK---VTSIKED------DF
Q-LDFRTDVGGVE----------GA--------------------LSIYYENLL------------------
---------DYVI-ENIEREVDEEDIEEGLD----V--------PVVVTGGTSSP---E--GFEELFEHHLE
--------------DSTIPFSVNEVRSI------------DRPLYSVARGSLVAA-----------------
RSEEESDGGASDPEPEAEAAPESN------------------------------

>Salactin_AAG18772.1/1-362
--------MSDDTEDDSGGESTADMEFGEQPAPLGVKVGS------TRTVVAEDD-AD------------SP
---SV-----------------TQTLTCLATYDDAL--TGEEHVIYGAEAATEYPDRVRFMLRSGLP-----
-EDEETTGLAK--------------RFFEEFASANGLDT---DSV----------VVYAIPTIDN----EAG
LD--RLAEIIEDGPVGERRIASYPESLCGAVPALGD----GLDAIEDTFV-AINMG---STNLEACAYRRGE
---QLAPFSTGAI---TG--TEVDRRI-ANYVEEETQG--------RVNIDLTT---AREYKEQHA----DF
NDYEPFSDIIQQP-GGGTY----------------------EFTIEDAVMDA--------------------
---VDEFVDAAVD-EVANVFLPDLASDYVKIYQQALDN------PIVLTGGMGCI---P--GIVSEFETRLG
------------------EEIDREVEATTA----------DEPETAAARGAHRIA-----------------
-------ERLVDLGEY--------------------------------------

>Thermoplasma_Q9HKL4_ACTH_THEAC_ParM/1-326
------------------------------MVVVGLDVGY----GDTK--VIGVD-GKRII---------FP
SRWAV---------------TETESWGIGG-KIPVLSTDGGQTKFIYGKYASGN--NIRVPQGDGRLA----
-SKEAFPLIAA---------------ALWESGIHNDGSPV--DLV----------IGSGTPLGTFDLEVKAA
KE--ALENKVLTV-TGPEG---EVRQFNITRLIMRP-------QGVGAALYLLNQGIIEQQPGYGVVIDVGS
RTTDVLTINLMDM-------EPVVELS-FSLQIGVGDA--------ISALSRKI------AKETGFVVPFDL
A-QEA---------LSHPVMFRQKQ--------VGGP----EVSGPI-------------------------
-----------LE-DLANRIIENIRLNLRGE----VDRVT----SLIPVGGGSNL-------IGDRFEEIAP
----------------------GTLVKIKP----------EDLQFANALG----------------------
---------------YRDAAERSM------------------------------

>Staphylococcus_A0A0D4ZY95_A0A0D4ZY95_STAEP_ParM/1-346
-----------------------MSN----VYVMALDFGN----GFVKGKINDEK----FV---------IP
---SR--------IGRKT-NENNQLNGFVDNKLDVSEFIINGNNDEVLLFGNDL--DKTTNTGKDTASTNDR
YDIKSFKDLVE--------------CSIG-LLAREVPEE-VVNVV----------IATGMPSNEIGTDKQAK
FEKLLNKSRLIE--IDGIA---KTINVKAVKIVAQP----------MGTLLDLNME---NGKVFRAFTEGKY
-----------SVLDFGSGTTIIDTYQNMKRVEEESFVI-----------NKGT---IDFYKRIASHVSKKS
EGASITPRMIEKGLEYKQCKLNQKT-----VIDFKDE----FYNEQDSLIEEVM------------------
---SNF--------EITVGNINSID-------------------RIIVTGGGANI---HFDSLSHYYSDVFE
----------------------------KA----------DDSQFSNVRGYEKLG-----------------
-------ELLKNKVEQESK-----------------------------------

>Ecoli_ParM_CAD6159787.1/1-345
----------------MAELLKSESP----VSPSVQDITE----ALKIVVDDGSK-AAKLV-----------
---CL--------------NERNELVPLLT--QNSF--VPDFRVRHEG----LN--PFNYLI----------
---DGLERFSH--------------HSESSNSLESTDVS---HQYDEISRLNVHHALHASGLVP-----QDV
H--------LFVT-LPLSQ---FYTALGETNIENIQ--------RKKDNL-MKPVERYLDGKRYSFNVLSVT
----VFPESLPAV-TRADEIEDIASFE-SSLVIDLGGTTLDVASITGQLEQISK---VKGFDRIGCSIVYDE
---ISRYL-ESEK-LNTS--NAYIH-----HLVDNRH----DKS-ALKVAED--------------------
-------KRDGVF-DAVNSAVQKLQSKVIRA----VTQVEERPHNVFLVGGGSYL-------IETAIRKHFE
---------------------TAKVIMVDN----------PQFALSLAIADTIYS-----------------
E-----------------------------------------------------

>Methanobrevibacter_MreB_A0A9E7LEF2_A0A9E7LEF2_9EURY/1-357
-----------MNIFGNEEEEPQANDTRIISNSLGIDLGT---LNTVIAKPSGDK-FDLYQ---------IP
---SV--------VA----VKKDDPSEVLA--------VGEEAKKMLGRTPEDI--LAVRPLKKGVIE----
-NVAQAQALLI-------------------KAMQIGIEEG--ESV--------GRIVIGIPGDSSEVEKNAA
EEIGRKAGAENIL-VISEG---LAAAIGAGLPIAEP----------NGTM-VIDIG---AGSTDIVIISLGG
----INDIETVRC---GG--DDVDNRI-VELVAEKYDVA-------IGIHDAEA---AK--IEVGMIHCSEQ
L-ENLSVEVIGKS-LETN--RPKK------VVIDSML----VADAVEPFMQE--------------------
-----------IV-DGLNVILERLSPELMMG----VYN------NAVAVGGSSRL---R--GLKERVFDEIS
------------------------IPIEVS----------DDPMTVVAKGTAIVA-----------------
-------------AEPLALEPEVR-LRAMK------------------------

>Spiroplasma_MreB_Q8VQG1_Q8VQG1_SPICI/1-352 
---------------------MRPET----RPFISLDLGT----ANVLAYVSGQG-VVYNE----------P
---SL--------MAYN--NKTNSLIALG---KAAYDMVGKTHGDI----------RMVTPLVDGVIA----
-DMEAAQDLLK--------------HIFS----RMKMMNIWKNAI----------VLLACPSGVTELEREAL
KNVAKEMGAELVI-IEEEA---KMAALGAGINIELP----------QGHL-IIDIG---GGTTDLAIISSGD
----IVVSRSIKV---AG--NHFDDDI-RKYIRSEYNIA-------IGQKTAED---VK----KFIGSLVKY
H-NERSMQIYGRD-IVSG--LPKEA-----KISSEEI----RNVLLNAFSK---------------------
-----------IT-DLVIELLENTPPELAGD----IMRN-----GITVCGGGALI---R--NIDKYFFDIFQ
------------------------LPTKIA----------SDSLNCVIEGTKIFE-----------------
--KTIKKNIENGLYNFQEKGLLSTLGKKRK------------------------

>Caulobacter_MreB_A0A0H3C7V4_MREB_CAUVN/1-347
---------------------MFSSLFGVISNDIAIDLGT----ANTLIYQKGKG-IVLNE----------P
---SV--------VA---------LRNVGG--RKVVHAVGIEAKQMLGRTPGHM--EAIRPMRDGVIA----
-DFEVAEEMIK--------------YFIR----KVHNRKGFVNPK----------VIVCVPSGATAVERRAI
NDSCLNAGARRVG-LIDEP---MAAAIGAGLPIHEP----------TGSM-VVDIG---GGTTEVAVLSLSG
----IVYSRSVRV---GG--DKMDEAI-ISYMRRHHNLL-------IGETTAER---IK--KEIGTARAPAD
G-EGLSIDVKGRD-LMQG--VPREV-----RISEKQ--------AADALAEP--------------------
---VGQ-----IV-EAVKVALEATPPELASD----IADK-----GIMLTGGGALL---R--GLDAEIRDHTG
------------------------LPVTVA----------DDPLSCVALGCGKVL-----------------
-----EHPKWMKGVLESTLA----------------------------------

>Ecoli_MreB_QPA16956.1/1-347
---------------------MLKKFRGMFSNDLSIDLGT----ANTLIYVKGQG-IVLNE----------P
---SV--------VAIRQ-DRAGSPKSVAA--------VGHDAKQMLGRTPGNI--AAIRPMKDGVIA----
-DFFVTEKMLQ--------------HFIKQVHSNSFMRP---SPR----------VLVCVPVGATQVERRAI
RESAQGAGAREVF-LIEEP---MAAAIGAGLPVSEA----------TGSM-VVDIG---GGTTEVAVISLNG
----VVYSSSVRI---GG--DRFDEAI-INYVRRNYGSL-------IGEATAER---IK----HEIGSAYPG
D-EVREIEVRGRN-LAEG--VPRGF-----TLNSNEI--------LEALQEPLT------------------
----------GIV-SAVMVALEQCPPELASD----ISER-----GMVLTGGGALL---R--NLDRLLMEETG
------------------------IPVVVA----------EDPLTCVARGGGKAL-----------------
-------------EMIDMHGGDLF-SEE--------------------------

>Actin-related_A0A5S9IL03_UABAM/1-377
----MKNLKKLCFIMAMLVMASLQAE----KSAIVIYIDS----FVLHAGFAGDD-APKIV---------MP
---NA--------------------VSTKD--DEVYVDFGTLAKSD----------SVSYPIQDGKVV----
-DVAQCEKVLD--------------HVF--SKLKADPKE---QAV-----------LLAYPGDF------TT
ESIDQVAKILFDK-FEVPA---LHAVSNTILILYSN--------GKMDGL-VVCMD---DNGVFVNAVDYGS
----ILATQKIPV---TS--QHIRDYL-QKLLEKKGYQF--------AKNCSGM---MEEIKNKYCYVALNF
N-AETKLAKNSSS-LSKTYTLEDGQ-----AIEVKEE----RFTAPEAFFQPKL------------------
---LGI-DAQGVH-KVIQEVIGKCDSKFRKR----LYR------NIVIAGSESMY---P--GLRDRIEYEFY
-----N------------ANKKMKTKVSAP----------PERKYGTWIGGSIFA-----------------
S-LSNFKS--VPRKEYMDHGSFGD-LQKKLEQK---------------------

>Alp7A_ACU27363.1/1-391
----------------------------MNISRMNVDFGNSMYMNLIDGYFFELP-TNVVEISKEAAEGKFT
---SI--------VEDPADLKDRLLVSTVIDETERYFLVGELAEPE------VLGNQHIKKLHNKVES----
-HIPYVTFLAA--------------TAYY-QALKGKRED---NEV------TIEYFQTMLPIWLLKKLDKFS
EMQKRMASKFLGT-HQVKV---LTLGLEKELTIKVE----------DAAC-RIESEVARWAIKKNFDLEDKD
YAEQFKNYDVVFC-DLGGGTDDLVLLPAGLKPPKSRDSF-------VSNTEAPFLAHLEKLRKEKLLEHFDS
V-RELEKFIYSNI-GKTKMERRDGN--------TGQ-----KFDLTDIIKKS--------------------
-----------LK-EYTEIKIAQAENTFPAP-KDKVYK------YLYFGGVGEVLEESISVVTEERYGRDIS
-----------------------ESNHIVA----------EDARLLNLYGLEVLS-----------------
------RAEQVKKQANEKEAQSI-------------------------------

>AlfA_E9RJG4_E9RJG4_BACNA/1-275
-----------------------------MTLTTVIDIGN----FSTKYAYKDKKQIKVGS---------FP
---SI---------------------------LHSY-----------------------KPLE---------
-DYEGMERVEY-------------------NGLDYYVGE----------------TVKNFYFG---------
----REEQMYFGN-TRKGH---MEGQIRLVYALYTI---------------FKETGKKEFNLILTCPYES--
----MVTDKKYFV-------QHFEGER-EVIVEGKSFKF----------TVHNI---VMAAEGLGALNFSDS
L-NCVIVDAGSKT-LNVLY-LINGS-----------------------------------------------
---ISKMDSHTINGGTIDNSIMDLAKTFAKTCSNIDYDY-----PIVCTGGKA-----E--EMKECLENVGY
--------------------STVSSAELGE----------DKPSYYVNSVGLLLK-----------------
Y-GRKFEEMFA-------------------------------------------

>MamK_Q2W8Q6.1/1-347
--------------------MSEGEGQAKNRLFLGIDLGT------SHTAVMSSR-GKKFL---------LK
---SV--------VG-----YPKDVIGLKLLGRPYV--VGDEAFEMRS----YL--DIRYPLQDGVLSEISD
RDIEVARHLLT--------------HVV--KSAEPGPND---EIC----------AVIGVPARA-----SAA
NK------ALLLK-MAQEV---VHTALVVSEPFMVG----YGLDKLINTI-IVDIG---AGTTDICALKGTV
----PGPEDQVTL-TKAG--NYVDERL-QNAILERHPEL---------QMNVNV---ACAVKEQFSFVGTPT
EVASFEFRAAGKP-VRADVTEPVKI-------------------ACEALMPD--------------------
-----------II-ESIETLLRSFQPEYQAT----VLQ------NIVFAGGGSRI---R--GLAAYVKEKLR
------------------PFGDANVTCV------------KDPTFDGCRGALRLA-----------------
--EELPPQYW--RQLGDVSGS---------------------------------

>Bsubtilis_FtsA_P28264_FTSA_BACSU/1-440
MNNNELYVSLDIGTSNTKVIVGEMTD----DSLNIIGVGNVPSEGLKKGSIVDIDETVHSI------RKAFD
QAERM--------VGFP---LRKAIVGVNGNYINIQDTNGVVAVSSENKEIQVE--DVRRVMEAAQVV----
-SVPHEQLIVD---------------VIP-KQFIVDGRDEITDPK----------KMLGVRLEVEGTLITGS
KTILHNLLRCVER-AGIEITDICLQPLAAGSAALSK-------DEKNLGVALIDIG---GGSTTIAVFQNGH
-------LTSTRVIPLGG--ENITKDISIGLR--------------TSTEEAER---VKKQLGHAYYDEASE
D-EIFEVTVIGTN-QKQTFTQQEAA-----NI----------------------------------------
-----------IE-ARVEEILEIVSEELRSMGITDLPG------GFVLTGGQAAM---P--GVMSLAQDVLQ
----------------------NNVRVASPNYIG-----VRDPQYMTGVGLIQFACRNARIQGRKIGFKMPE
E-AIQEIAVSSSEEQEQHHHQNEV-QQRPKGKQKTQAEHNKQSKMKKLLSMFWE

>Ecoli_FtsA_AAA23817.1/1-420
MIKATDRKLVVGLEIGTAKVAALVGEVLPDGMVNIIGVGSCPSRGMDKGGVNDLESVVKCV---------QR
---AI--------------DQAELMADCQI--SSVYLALSGKHISCQN----EI--GMV-PISEEEVT----
--QEDVENVVHTAKSVRVRDEHRVLHVIP-QEYAIDYQEGIKNPV----------GLSGVRMQAKVHLITCH
NDMAKNIVKAVER-CGLKVDQLIFAGLASSYSVLTE-------DERELGVCVVDIG----GGTMDIAVYTGG
----ALRHT--KVIPYAG--NVVTSDI-A-------YAF------GTPPSDAEA---IK--VRHGCALGSIV
G-KDESVEVPSVG-GRPPRSLQRQT--------------------LAEVIEPRY------------------
---TE------LL-NLVNEEILQLQEKLRQQGVKHHLAA-----GIVLTGGARQI---E--GLAACAQRVFH
----------------------TQVRIGAPLNITGLTDYAQEPYYSTAVGLLHYGKESHLNG--EAEVEKR-
--VTASVGSWIK--RLNSWLRKEF------------------------------
